# Supplementary material for: Localization of Microvascular Changes in Systemic Disease Without Retinopathy Using Optical Coherence Tomography Angiography (OCTA)
Source: J Clin Med. 2025 Jan 9;14(2):372. doi: 10.3390/jcm14020372 (PMC11765723; doi:10.3390/jcm14020372)
Supplement: Supplementary file 1 [file jcm-14-00372-s001.zip]

Archive with 1 entries (1 files):
- jcm-3370073-supplementary.pdf
